# Supplementary material for: Development of In Vitro Assays for Advancing Radioimmunotherapy against Brain Tumors
Source: Biomedicines. 2022 Jul 26;10(8):1796. doi: 10.3390/biomedicines10081796 (PMC9394411; doi:10.3390/biomedicines10081796)
Supplement: Supplementary file 1 [file biomedicines-10-01796-s001.zip]

Archive with 1 entries (1 files):
- biomedicines-1737882-supplementary.pdf
